# Supplementary material for: Identification of NLE1/CDK1 axis as key regulator in the development and progression of non-small cell lung cancer
Source: Front Oncol. 2023 Feb 1;12:985827. doi: 10.3389/fonc.2022.985827 (PMC9931185; doi:10.3389/fonc.2022.985827)
Supplement: Supplementary file 1 [file DataSheet_1.zip]

Archive with 84 entries (60 files):
- Original Data 1/
- Original Data 1/Figure 1C/
- Original Data 1/Figure 1C/Amplification Plot.jpg
- Original Data 1/Figure 1C/data.xls
- Original Data 1/Figure 1C/Melt Curve Plot H-GAPDH.jpg
- Original Data 1/Figure 1C/Melt Curve Plot H-NLE1.jpg
- Original Data 1/Figure 2D/
- Original Data 1/Figure 2D/A549/
- Original Data 1/Figure 2D/A549/shCtrl-1.fcs
- Original Data 1/Figure 2D/A549/shCtrl-1.jpg
- Original Data 1/Figure 2D/A549/shCtrl-2.fcs
- Original Data 1/Figure 2D/A549/shCtrl-2.jpg
- Original Data 1/Figure 2D/A549/shCtrl-3.fcs
- Original Data 1/Figure 2D/A549/shCtrl-3.jpg
- Original Data 1/Figure 2D/A549/shNLE1-1.fcs
- Original Data 1/Figure 2D/A549/shNLE1-1.jpg
- Original Data 1/Figure 2D/A549/shNLE1-2.fcs
- Original Data 1/Figure 2D/A549/shNLE1-2.jpg
- Original Data 1/Figure 2D/A549/shNLE1-3.fcs
- Original Data 1/Figure 2D/A549/shNLE1-3.jpg
- Original Data 1/Figure 2D/NCI-H1299/
- Original Data 1/Figure 2D/NCI-H1299/shCtrl-1.fcs
- Original Data 1/Figure 2D/NCI-H1299/shCtrl-1.jpg
- Original Data 1/Figure 2D/NCI-H1299/shCtrl-2.fcs
- Original Data 1/Figure 2D/NCI-H1299/shCtrl-2.jpg
- Original Data 1/Figure 2D/NCI-H1299/shCtrl-3.fcs
- Original Data 1/Figure 2D/NCI-H1299/shCtrl-3.jpg
- Original Data 1/Figure 2D/NCI-H1299/shNLE1-1.fcs
- Original Data 1/Figure 2D/NCI-H1299/shNLE1-1.jpg
- Original Data 1/Figure 2D/NCI-H1299/shNLE1-2.fcs
- Original Data 1/Figure 2D/NCI-H1299/shNLE1-2.jpg
- Original Data 1/Figure 2D/NCI-H1299/shNLE1-3.fcs
- Original Data 1/Figure 2D/NCI-H1299/shNLE1-3.jpg
- Original Data 1/Figure 2E/
- Original Data 1/Figure 2E/A549/
- Original Data 1/Figure 2E/A549/rawdata.csv
- Original Data 1/Figure 2E/A549/shCtrl-1.pdf
- Original Data 1/Figure 2E/A549/shCtrl-2.pdf
- Original Data 1/Figure 2E/A549/shCtrl-3.pdf
- Original Data 1/Figure 2E/A549/shNLE1-1.pdf
- Original Data 1/Figure 2E/A549/shNLE1-2.pdf
- Original Data 1/Figure 2E/A549/shNLE1-3.pdf
- Original Data 1/Figure 2E/NCI-H1299/
- Original Data 1/Figure 2E/NCI-H1299/rawdata.csv
- Original Data 1/Figure 2E/NCI-H1299/shCtrl-1.pdf
- Original Data 1/Figure 2E/NCI-H1299/shCtrl-2.pdf
- Original Data 1/Figure 2E/NCI-H1299/shCtrl-3.pdf
- Original Data 1/Figure 2E/NCI-H1299/shNLE1-1.pdf
- Original Data 1/Figure 2E/NCI-H1299/shNLE1-2.pdf
- Original Data 1/Figure 2E/NCI-H1299/shNLE1-3.pdf
- Original Data 1/Figure 3D/
- Original Data 1/Figure 3D/BRCA1/
- Original Data 1/Figure 3D/BRCA1 M/
- Original Data 1/Figure 3D/BRCA1 M/BRCA1 M.jpg
- Original Data 1/Figure 3D/BRCA1 M/Thumbs.db
- Original Data 1/Figure 3D/BRCA1/BRCA1.jpg
- Original Data 1/Figure 3D/BRCA1/Thumbs.db
- Original Data 1/Figure 3D/CCNE2/
- Original Data 1/Figure 3D/CCNE2 M/
- Original Data 1/Figure 3D/CCNE2 M/CCNE2 M.jpg
- Original Data 1/Figure 3D/CCNE2/CCNE2.jpg
- Original Data 1/Figure 3D/CDK1/
- Original Data 1/Figure 3D/CDK1 M/
- Original Data 1/Figure 3D/CDK1 M/CDK1 M.jpg
- Original Data 1/Figure 3D/CDK1/CDK1.jpg
- Original Data 1/Figure 3D/GAPDH/
- Original Data 1/Figure 3D/GAPDH M/
- Original Data 1/Figure 3D/GAPDH M/GAPDH M.jpg
- Original Data 1/Figure 3D/GAPDH/GAPDH.jpg
- Original Data 1/Figure 3D/PLK1/
- Original Data 1/Figure 3D/PLK1 M/
- Original Data 1/Figure 3D/PLK1 M/PLK1 M.jpg
- Original Data 1/Figure 3D/PLK1/PLK1.jpg
- Original Data 1/Figure 3E/
- Original Data 1/Figure 3E/E2F1/
- Original Data 1/Figure 3E/E2F1 M/
- Original Data 1/Figure 3E/E2F1 M/E2F1 M.jpg
- Original Data 1/Figure 3E/E2F1.jpg
- Original Data 1/Figure 3E/E2F1/E2F1.jpg
- Original Data 1/Figure 3E/NLE1/
- Original Data 1/Figure 3E/NLE1 M/
- Original Data 1/Figure 3E/NLE1 M/NLE1 M.jpg
- Original Data 1/Figure 3E/NLE1.jpg
- Original Data 1/Figure 3E/NLE1/NLE1.jpg
