# Supplementary material for: Identification of NLE1/CDK1 axis as key regulator in the development and progression of non-small cell lung cancer
Source: Front Oncol. 2023 Feb 1;12:985827. doi: 10.3389/fonc.2022.985827 (PMC9931185; doi:10.3389/fonc.2022.985827)
Supplement: Supplementary file 1 [file DataSheet_1.zip › Original Data 1/Figure 1C/data.xls]

## Sheet: Results
Block Type	384-Well Block
Calibration Background is expired	Yes
Calibration Background performed on	2016-01-20 10:12:38 AM CST
Calibration FAM is expired	Yes
Calibration FAM performed on	2016-01-20 10:28:26 AM CST
Calibration NED is expired	Yes
Calibration NED performed on	2016-01-20 10:44:55 AM CST
Calibration ROI is expired	Yes
Calibration ROI performed on	2016-01-20 10:05:17 AM CST
Calibration ROX is expired	Yes
Calibration ROX performed on	2016-01-20 11:25:36 AM CST
Calibration SYBR is expired	Yes
Calibration SYBR performed on	2016-01-20 10:35:50 AM CST
Calibration TAMRA is expired	Yes
Calibration TAMRA performed on	2016-01-20 11:02:33 AM CST
Calibration Uniformity is expired	Yes
Calibration Uniformity performed on	2016-01-20 10:20:14 AM CST
Calibration VIC is expired	Yes
Calibration VIC performed on	2016-01-20 10:54:46 AM CST
Chemistry	SYBR_GREEN
Experiment Barcode
Experiment Comments
Experiment File Name	D:\QPCR\2019-05-27 S1eds
Experiment Name	2019-05-05 1-1
Experiment Run End Time	2019-05-05 23:43:08 PM CST
Experiment Type	Comparative Cт (ΔΔCт)
Experiment User Name
Instrument Name	278882256
Instrument Serial Number	278882256
Instrument Type	ViiA 7
Passive Reference	ROX
Quantification Cycle Method	Ct
Signal Smoothing On	true
Stage/ Cycle where Analysis is performed	Stage 2, Step 2
Well	Well Position	Omit	Sample Name	Target Name	Task	Reporter	Quencher	Quantity	Quantity Mean	Quantity SD	RQ	RQ Min	RQ Max	CT	Ct Mean	Ct SD	Delta Ct	Delta Ct Mean	Delta Ct SE	Delta Delta Ct	Automatic Ct Threshold	Tm1	Ct Threshold	Tm2	Automatic Baseline	Tm3	Baseline Start	Baseline End	Comments	Custom1	Custom2	Custom3	Custom4	Custom5	Custom6	HIGHSD	OUTLIERRG	EXPFAIL	MTP
130	F10	FALSE	A549	H-GAPDH	UNKNOWN	SYBR	None							13.2934							TRUE	82.718			TRUE		1	40								N
131	F11	FALSE	A549	H-GAPDH	UNKNOWN	SYBR	None							13.1253							TRUE	82.718			TRUE		1	40								N
132	F12	FALSE	A549	H-GAPDH	UNKNOWN	SYBR	None							12.9289							TRUE	82.718			TRUE		1	40								N
133	F13	FALSE	A549	H-NLE1	UNKNOWN	SYBR	None							25.513							TRUE	83.7897			TRUE		1	40								N
134	F14	FALSE	A549	H-NLE1	UNKNOWN	SYBR	None							25.4134							TRUE	83.7897			TRUE		1	40								N
135	F15	FALSE	A549	H-NLE1	UNKNOWN	SYBR	None							25.5395							TRUE	83.7897			TRUE		1	40								N
154	G10	FALSE	NCI-H1299	H-GAPDH	UNKNOWN	SYBR	None							12.1936							TRUE	82.718			TRUE		1	40								N
155	G11	FALSE	NCI-H1299	H-GAPDH	UNKNOWN	SYBR	None							11.8147							TRUE	82.718			TRUE		1	40								N
156	G12	FALSE	NCI-H1299	H-GAPDH	UNKNOWN	SYBR	None							12.061							TRUE	82.718			TRUE		1	40								N
157	G13	FALSE	NCI-H1299	H-NLE1	UNKNOWN	SYBR	None							24.4255							TRUE	83.7897			TRUE		1	40								N
158	G14	FALSE	NCI-H1299	H-NLE1	UNKNOWN	SYBR	None							24.2185							TRUE	83.7897			TRUE		1	40								N
159	G15	FALSE	NCI-H1299	H-NLE1	UNKNOWN	SYBR	None							24.189							TRUE	83.7897			TRUE		1	40								N
178	H10	FALSE	SPC-A-1	H-GAPDH	UNKNOWN	SYBR	None							13.5402							TRUE	82.718			TRUE		1	40								N
179	H11	FALSE	SPC-A-1	H-GAPDH	UNKNOWN	SYBR	None							13.2739							TRUE	82.718			TRUE		1	40								N
180	H12	FALSE	SPC-A-1	H-GAPDH	UNKNOWN	SYBR	None							13.2647							TRUE	82.718			TRUE		1	40								N
181	H13	FALSE	SPC-A-1	H-NLE1	UNKNOWN	SYBR	None							23.9544							TRUE	83.7897			TRUE		1	40								N
182	H14	FALSE	SPC-A-1	H-NLE1	UNKNOWN	SYBR	None							24.026							TRUE	83.7897			TRUE		1	40								N
183	H15	FALSE	SPC-A-1	H-NLE1	UNKNOWN	SYBR	None							24.1019							TRUE	83.7897			TRUE		1	40								N
202	I10	FALSE	EBC-1	H-GAPDH	UNKNOWN	SYBR	None							12.6938							TRUE	82.718			TRUE		1	40								N
203	I11	FALSE	EBC-1	H-GAPDH	UNKNOWN	SYBR	None							12.5176							TRUE	82.718			TRUE		1	40								N
204	I12	FALSE	EBC-1	H-GAPDH	UNKNOWN	SYBR	None							12.4397							TRUE	82.718			TRUE		1	40								N
205	I13	FALSE	EBC-1	H-NLE1	UNKNOWN	SYBR	None							23.8801							TRUE	83.7897			TRUE		1	40								N
206	I14	FALSE	EBC-1	H-NLE1	UNKNOWN	SYBR	None							23.8384							TRUE	83.7897			TRUE		1	40								N
207	I15	FALSE	EBC-1	H-NLE1	UNKNOWN	SYBR	None							23.8472							TRUE	83.7897			TRUE		1	40								N
Analysis Type	Singleplex
Endogenous Control
RQ Min/Max Confidence Level	95.0
Reference Sample
