# Supplementary material for: Identification of NLE1/CDK1 axis as key regulator in the development and progression of non-small cell lung cancer
Source: Front Oncol. 2023 Feb 1;12:985827. doi: 10.3389/fonc.2022.985827 (PMC9931185; doi:10.3389/fonc.2022.985827)
Supplement: Supplementary file 1 [file DataSheet_1.zip › Original Data 1/Figure 2E/A549/rawdata.csv]

Current Date: 11-??-2019
Instrument Serial Number: 6735146202
Software Name: InCyte
Version Number: 3.1
Well	Sample ID	Date	R2.Percent.UL Percent for R2 gated by P01.R1 (%)	R2.Percent.UR Percent for R2 gated by P01.R1 (%)	R2.Percent.LL Percent for R2 gated by P01.R1 (%)	R2.Percent.LR Percent for R2 gated by P01.R1 (%)	R3.Percent Percent for R3 gated by P01.R1 (%)
F01	shCtrl-1	04.11.2019	81.59686404	3.517639777	14.15308438	0.732411801	4.250051578
F02	shCtrl-2	04.11.2019	81.43403244	3.802045666	13.82374212	0.940179771	4.742225437
F03	shCtrl-3	04.11.2019	80.71222725	3.396459448	15.1605599	0.730753396	4.116920543
G01	shNLE1-1	04.11.2019	82.91370558	5.85786802	9.644670051	1.583756345	7.441624365
G02	shNLE1-2	04.11.2019	82.74142668	6.329500356	9.199145212	1.72992775	8.049252061
G03	shNLE1-3	04.11.2019	83.55718356	6.135531136	8.852258852	1.455026455	7.590557591
