# Supplementary material for: Identification of NLE1/CDK1 axis as key regulator in the development and progression of non-small cell lung cancer
Source: Front Oncol. 2023 Feb 1;12:985827. doi: 10.3389/fonc.2022.985827 (PMC9931185; doi:10.3389/fonc.2022.985827)
Supplement: Supplementary file 1 [file DataSheet_1.zip › Original Data 1/Figure 2E/NCI-H1299/rawdata.csv]

Current Date: 24-??-2019
Instrument Serial Number: 6735146202
Software Name: InCyte
Version Number: 3.1
Well	Sample ID	Date	R2.Percent.UL Percent for R2 gated by P01.R1 (%)	R2.Percent.UR Percent for R2 gated by P01.R1 (%)	R2.Percent.LL Percent for R2 gated by P01.R1 (%)	R2.Percent.LR Percent for R2 gated by P01.R1 (%)	R3.Percent Percent for R3 gated by P01.R1 (%)
C01	shCtrl-1	03.24.2019	96.798	1.692	1.329	0.181	1.872734595
C03	shCtrl-2	03.24.2019	96.860	1.821	1.177	0.141	1.972426286
C04	shCtrl-3	03.24.2019	96.883	1.970	0.975	0.171	2.14134915
H01	shNLE1-1	03.24.2019	87.837	10.630	0.644	0.889	11.52902698
H03	shNLE1-2	03.24.2019	87.703	10.477	0.828	0.992	11.50976183
H04	shNLE1-3	03.24.2019	87.938	10.402	0.676	0.984	11.43676983
