# Supplementary material for: Identification of NLE1/CDK1 axis as key regulator in the development and progression of non-small cell lung cancer
Source: Front Oncol. 2023 Feb 1;12:985827. doi: 10.3389/fonc.2022.985827 (PMC9931185; doi:10.3389/fonc.2022.985827)
Supplement: Supplementary file 2 [file DataSheet_2.zip]

Archive with 131 entries (91 files):
- Original Data 2/
- Original Data 2/Figure 3F/
- Original Data 2/Figure 3F/data.xlsx
- Original Data 2/Figure 3F/H-CDK1-1  Amplification Plot.jpg
- Original Data 2/Figure 3F/H-CDK1-1 Melt Curve Plot.jpg
- Original Data 2/Figure 4C/
- Original Data 2/Figure 4C/A549/
- Original Data 2/Figure 4C/A549/RAWDATA.csv
- Original Data 2/Figure 4C/A549/shCtrl+AKT-1.pdf
- Original Data 2/Figure 4C/A549/shCtrl+AKT-2.pdf
- Original Data 2/Figure 4C/A549/shCtrl+AKT-3.pdf
- Original Data 2/Figure 4C/A549/shCtrl-1.pdf
- Original Data 2/Figure 4C/A549/shCtrl-2.pdf
- Original Data 2/Figure 4C/A549/shCtrl-3.pdf
- Original Data 2/Figure 4C/A549/shNLE1+AKT-1.pdf
- Original Data 2/Figure 4C/A549/shNLE1+AKT-2.pdf
- Original Data 2/Figure 4C/A549/shNLE1+AKT-3.pdf
- Original Data 2/Figure 4C/A549/shNLE1-1.pdf
- Original Data 2/Figure 4C/A549/shNLE1-2.pdf
- Original Data 2/Figure 4C/A549/shNLE1-3.pdf
- Original Data 2/Figure 4C/NCI-H1299/
- Original Data 2/Figure 4C/NCI-H1299/RAWDATA.csv
- Original Data 2/Figure 4C/NCI-H1299/shCtrl+AKT-1.pdf
- Original Data 2/Figure 4C/NCI-H1299/shCtrl+AKT-2.pdf
- Original Data 2/Figure 4C/NCI-H1299/shCtrl+AKT-3.pdf
- Original Data 2/Figure 4C/NCI-H1299/shCtrl-1.pdf
- Original Data 2/Figure 4C/NCI-H1299/shCtrl-2.pdf
- Original Data 2/Figure 4C/NCI-H1299/shCtrl-3.pdf
- Original Data 2/Figure 4C/NCI-H1299/shNLE1+AKT-1.pdf
- Original Data 2/Figure 4C/NCI-H1299/shNLE1+AKT-2.pdf
- Original Data 2/Figure 4C/NCI-H1299/shNLE1+AKT-3.pdf
- Original Data 2/Figure 4C/NCI-H1299/shNLE1-1.pdf
- Original Data 2/Figure 4C/NCI-H1299/shNLE1-2.pdf
- Original Data 2/Figure 4C/NCI-H1299/shNLE1-3.pdf
- Original Data 2/Figure 4D/
- Original Data 2/Figure 4D/A549/
- Original Data 2/Figure 4D/A549/AKT/
- Original Data 2/Figure 4D/A549/AKT M/
- Original Data 2/Figure 4D/A549/AKT M/AKT M.jpg
- Original Data 2/Figure 4D/A549/AKT/AKT.jpg
- Original Data 2/Figure 4D/A549/GAPDH/
- Original Data 2/Figure 4D/A549/GAPDH M/
- Original Data 2/Figure 4D/A549/GAPDH M/GAPDH M.jpg
- Original Data 2/Figure 4D/A549/GAPDH/GAPDH.jpg
- Original Data 2/Figure 4D/A549/p-AKT/
- Original Data 2/Figure 4D/A549/p-AKT M/
- Original Data 2/Figure 4D/A549/p-AKT M/p-AKT M.jpg
- Original Data 2/Figure 4D/A549/p-AKT/p-AKT.jpg
- Original Data 2/Figure 4D/NCI-H1299/
- Original Data 2/Figure 4D/NCI-H1299/AKT/
- Original Data 2/Figure 4D/NCI-H1299/AKT M/
- Original Data 2/Figure 4D/NCI-H1299/AKT M/AKT M.jpg
- Original Data 2/Figure 4D/NCI-H1299/AKT/AKT.jpg
- Original Data 2/Figure 4D/NCI-H1299/GAPDH/
- Original Data 2/Figure 4D/NCI-H1299/GAPDH M/
- Original Data 2/Figure 4D/NCI-H1299/GAPDH M/GAPDH M.jpg
- Original Data 2/Figure 4D/NCI-H1299/GAPDH/GAPDH.jpg
- Original Data 2/Figure 4D/NCI-H1299/p-AKT/
- Original Data 2/Figure 4D/NCI-H1299/p-AKT M/
- Original Data 2/Figure 4D/NCI-H1299/p-AKT M/p-AKT M.jpg
- Original Data 2/Figure 4D/NCI-H1299/p-AKT/p-AKT.jpg
- Original Data 2/Figure 5E/
- Original Data 2/Figure 5E/CDK1-1.pdf
- Original Data 2/Figure 5E/CDK1-2.pdf
- Original Data 2/Figure 5E/CDK1-3.pdf
- Original Data 2/Figure 5E/CDK1-4.pdf
- Original Data 2/Figure 5E/Control-1.pdf
- Original Data 2/Figure 5E/Control-2.pdf
- Original Data 2/Figure 5E/Control-3.pdf
- Original Data 2/Figure 5E/Control-4.pdf
- Original Data 2/Figure 5E/NC(KD+OE)-1.pdf
- Original Data 2/Figure 5E/NC(KD+OE)-2.pdf
- Original Data 2/Figure 5E/NC(KD+OE)-3.pdf
- Original Data 2/Figure 5E/NC(KD+OE)-4.pdf
- Original Data 2/Figure 5E/rawdata-CDK1 and control.csv
- Original Data 2/Figure 5E/rawdata-combination.csv
- Original Data 2/Figure 5E/shNLE1+CDK1-1.pdf
- Original Data 2/Figure 5E/shNLE1+CDK1-2.pdf
- Original Data 2/Figure 5E/shNLE1+CDK1-3.pdf
- Original Data 2/Figure 5E/shNLE1+CDK1-4.pdf
- Original Data 2/Figure S1B/
- Original Data 2/Figure S1B/A549/
- Original Data 2/Figure S1B/A549/Amplification Plot.jpg
- Original Data 2/Figure S1B/A549/data.xls
- Original Data 2/Figure S1B/A549/Melt Curve Plot H-GAPDH.jpg
- Original Data 2/Figure S1B/A549/Melt Curve Plot H-NLE1.jpg
- Original Data 2/Figure S1B/NCI-H1299/
- Original Data 2/Figure S1B/NCI-H1299/Amplification Plot.jpg
- Original Data 2/Figure S1B/NCI-H1299/data.xls
- Original Data 2/Figure S1B/NCI-H1299/Melt Curve Plot H-GAPDH.jpg
- Original Data 2/Figure S1B/NCI-H1299/Melt Curve Plot H-NLE1.jpg
- Original Data 2/Figure S1C/
- Original Data 2/Figure S1C/A549/
- Original Data 2/Figure S1C/A549/A549 GAPDH/
- Original Data 2/Figure S1C/A549/A549 GAPDH M/
- Original Data 2/Figure S1C/A549/A549 GAPDH M/A549 GAPDH M.jpg
- Original Data 2/Figure S1C/A549/A549 GAPDH/A549 GAPDH.jpg
- Original Data 2/Figure S1C/A549/A549 GAPDH/Thumbs.db
- Original Data 2/Figure S1C/A549/A549 NLE1/
- Original Data 2/Figure S1C/A549/A549 NLE1 M/
- Original Data 2/Figure S1C/A549/A549 NLE1 M/A549 NLE1 M.jpg
- Original Data 2/Figure S1C/A549/A549 NLE1/A549 NLE1.jpg
- Original Data 2/Figure S1C/A549/A549 NLE1/Thumbs.db
- Original Data 2/Figure S1C/NCI-H1299/
- Original Data 2/Figure S1C/NCI-H1299/NCI-H1299 GAPDH/
- Original Data 2/Figure S1C/NCI-H1299/NCI-H1299 GAPDH M/
- Original Data 2/Figure S1C/NCI-H1299/NCI-H1299 GAPDH M/NCI-H1299 GAPDH M.jpg
- Original Data 2/Figure S1C/NCI-H1299/NCI-H1299 GAPDH/NCI-H1299 GAPDH.jpg
- Original Data 2/Figure S1C/NCI-H1299/NCI-H1299 GAPDH/Thumbs.db
- Original Data 2/Figure S1C/NCI-H1299/NCI-H1299 NLE1/
- Original Data 2/Figure S1C/NCI-H1299/NCI-H1299 NLE1 M/
- Original Data 2/Figure S1C/NCI-H1299/NCI-H1299 NLE1 M/NCI-H1299 NLE1 M.jpg
- Original Data 2/Figure S1C/NCI-H1299/NCI-H1299 NLE1/NCI-H1299 NLE1.jpg
- Original Data 2/Figure S1C/NCI-H1299/NCI-H1299 NLE1/Thumbs.db
- Original Data 2/Figure S3B/
- Original Data 2/Figure S3B/CDK1/
- Original Data 2/Figure S3B/CDK1/Amplification Plot.jpg
- Original Data 2/Figure S3B/CDK1/data.xls
- Original Data 2/Figure S3B/CDK1/Melt Curve Plot H-CDK1.jpg
- Original Data 2/Figure S3B/CDK1/Melt Curve Plot H-GAPDH.jpg
- Original Data 2/Figure S3B/shNLE1+CDK1/
- Original Data 2/Figure S3B/shNLE1+CDK1/CDK1/
- Original Data 2/Figure S3B/shNLE1+CDK1/CDK1/Amplification Plot.jpg
- Original Data 2/Figure S3B/shNLE1+CDK1/CDK1/Melt Curve Plot H-CDK1.jpg
- Original Data 2/Figure S3B/shNLE1+CDK1/CDK1/Melt Curve Plot H-GAPDH.jpg
- Original Data 2/Figure S3B/shNLE1+CDK1/CDK1/原始数据.xls
- Original Data 2/Figure S3B/shNLE1+CDK1/NLE1/
- Original Data 2/Figure S3B/shNLE1+CDK1/NLE1/Amplification Plot.jpg
- Original Data 2/Figure S3B/shNLE1+CDK1/NLE1/Melt Curve Plot H-GAPDH.jpg
- Original Data 2/Figure S3B/shNLE1+CDK1/NLE1/Melt Curve Plot H-NLE1.jpg
- Original Data 2/Figure S3B/shNLE1+CDK1/NLE1/原始数据.xls
