# Supplementary material for: Identification of NLE1/CDK1 axis as key regulator in the development and progression of non-small cell lung cancer
Source: Front Oncol. 2023 Feb 1;12:985827. doi: 10.3389/fonc.2022.985827 (PMC9931185; doi:10.3389/fonc.2022.985827)
Supplement: Supplementary file 2 [file DataSheet_2.zip › Original Data 2/Figure 3F/data.xlsx]

## Sheet: Sheet1
Block Type	384-Well Block
Calibration Background is expired	Yes
Calibration Background performed on	2020-08-14 10:25:44 AM CST
Calibration FAM is expired	Yes
Calibration FAM performed on	2020-08-14 11:18:18 AM CST
Calibration NED is expired	Yes
Calibration NED performed on	2020-08-14 10:47:55 AM CST
Calibration ROI is expired	Yes
Calibration ROI performed on	2020-08-14 10:19:00 AM CST
Calibration ROX is expired	Yes
Calibration ROX performed on	2020-08-14 11:03:25 AM CST
Calibration SYBR is expired	Yes
Calibration SYBR performed on	2020-08-14 11:10:52 AM CST
Calibration TAMRA is expired	Yes
Calibration TAMRA performed on	2020-08-14 10:55:44 AM CST
Calibration Uniformity is expired	Yes
Calibration Uniformity performed on	2020-08-14 10:33:02 AM CST
Calibration VIC is expired	Yes
Calibration VIC performed on	2020-08-14 10:40:30 AM CST
Chemistry	SYBR_GREEN
Experiment Barcode
Experiment Comments
Experiment File Name	C:\Users\影\Desktop\2021-09-25 035321chip-CDK1.eds
Experiment Name	2021-09-25 035321chip-CDK1
Experiment Run End Time	2021-09-26 04:25:21 AM CST
Experiment Type	Comparative Cт (ΔΔCт)
Experiment User Name
Instrument Name	278882256
Instrument Serial Number	278882256
Instrument Type	ViiA 7
Passive Reference	ROX
Quantification Cycle Method	Ct
Signal Smoothing On	true
Stage/ Cycle where Analysis is performed	Stage 2, Step 2
Well	Well Position	Omit	Sample Name	Target Name	Task	Reporter	Quencher	Quantity	Quantity Mean	Quantity SD	RQ	RQ Min	RQ Max	CT	Ct Mean	Ct SD	Delta Ct	Delta Ct Mean	Delta Ct SE	Delta Delta Ct	Automatic Ct Threshold	Tm1	Ct Threshold	Tm2	Automatic Baseline	Tm3	Baseline Start	Baseline End	Comments	Custom1	Custom2	Custom3	Custom4	Custom5	Custom6	BADROX	HIGHSD	NOAMP	NOISE	OUTLIERRG	EXPFAIL	THOLDFAIL	PRFLOW	PRFDROP	MTP
1	A1	FALSE	A549 Control Input	H-CDK1-1	UNKNOWN	SYBR	None				1	0.777817	1.28565	29.0883	29.0579	0.139848		-7.01041	0.130562	0	FALSE	73.1315	0.1		TRUE		1	40								N	N	N	N	N	N	N	N	N	N
2	A2	FALSE	A549 Control Input	H-CDK1-1	UNKNOWN	SYBR	None				1	0.777817	1.28565	29.1801	29.0579	0.139848		-7.01041	0.130562	0	FALSE	73.2649	0.1		TRUE		1	40								N	N	N	N	N	N	N	N	N	N
3	A3	FALSE	A549 Control Input	H-CDK1-1	UNKNOWN	SYBR	None				1	0.777817	1.28565	28.9054	29.0579	0.139848		-7.01041	0.130562	0	FALSE	73.1315	0.1		TRUE		1	40								N	N	N	N	N	N	N	N	N	N
25	B1	FALSE	A549 Control IgG	H-CDK1-1	UNKNOWN	SYBR	None							30.7511	30.3405	0.850238					FALSE	73.5974	0.1	77.4653	TRUE		1	40								N	Y	N	N	N	N	N	N	N	Y
26	B2	FALSE	A549 Control IgG	H-CDK1-1	UNKNOWN	SYBR	None							30.9075	30.3405	0.850238					FALSE	73.5974	0.1	77.5987	TRUE		1	40								N	Y	N	N	N	N	N	N	N	Y
27	B3	FALSE	A549 Control IgG	H-CDK1-1	UNKNOWN	SYBR	None							29.3629	30.3405	0.850238					FALSE	73.5974	0.1		TRUE		1	40								N	Y	N	N	N	N	N	N	N	N
49	C1	FALSE	A549 Control	H-CDK1-1	UNKNOWN	SYBR	None							31.1186	31.598	0.222464					FALSE	73.7308	0.1		TRUE		1	40								N	N	N	N	N	N	N	N	N	N
50	C2	FALSE	A549 Control	H-CDK1-1	UNKNOWN	SYBR	None							31.6852	31.598	0.222464					FALSE	73.8641	0.1		TRUE		1	40								N	N	N	N	N	N	N	N	N	N
51	C3	FALSE	A549 Control	H-CDK1-1	UNKNOWN	SYBR	None							31.9892	31.598	0.222464					FALSE	73.8641	0.1		TRUE		1	40								N	N	N	N	N	N	N	N	N	N
73	D1	FALSE	P173 H3	H-CDK1-1	UNKNOWN	SYBR	None							30.6447	30.6892	0.164721					FALSE	74.2643	0.1		TRUE		1	40								N	N	N	N	N	N	N	N	N	N
74	D2	FALSE	P173 H3	H-CDK1-1	UNKNOWN	SYBR	None							30.8716	30.6892	0.164721					FALSE	73.5974	0.1	77.5987	TRUE		1	40								N	N	N	N	N	N	N	N	N	Y
75	D3	FALSE	P173 H3	H-CDK1-1	UNKNOWN	SYBR	None							30.5513	30.6892	0.164721					FALSE	73.7308	0.1		TRUE		1	40								N	N	N	N	N	N	N	N	N	N
97	E1	FALSE	A549 Input	H-CDK1-1	UNKNOWN	SYBR	None				1.91014	0.843713	4.32449	29.1014	28.9273	0.308443		-7.94408	0.42459	-0.933677	FALSE	73.2649	0.1		TRUE		1	40								N	N	N	N	N	N	N	N	N	N
98	E2	FALSE	A550 Input	H-CDK1-1	UNKNOWN	SYBR	None				1.91014	0.843713	4.32449	28.5712	28.9273	0.308443		-7.94408	0.42459	-0.933677	FALSE	73.5317	0.1		TRUE		1	40								N	N	N	N	Y	N	N	N	N	N
99	E3	FALSE	A551 Input	H-CDK1-1	UNKNOWN	SYBR	None				1.91014	0.843713	4.32449	29.1093	28.9273	0.308443		-7.94408	0.42459	-0.933677	FALSE	73.9982	0.1		TRUE		1	40								N	N	N	N	N	N	N	N	N	N
121	F1	FALSE	A549 NLE1 IgG	H-CDK1-1	UNKNOWN	SYBR	None							30.1565	30.3138	0.391709					FALSE	73.7308	0.1		TRUE		1	40								N	N	N	N	N	N	N	N	N	N
122	F2	FALSE	A549 NLE1 IgG	H-CDK1-1	UNKNOWN	SYBR	None							30.0597	30.3138	0.391709					FALSE	73.3306	0.1	77.4653	TRUE		1	40								N	N	N	N	N	N	N	N	N	Y
123	F3	FALSE	A549 NLE1 IgG	H-CDK1-1	UNKNOWN	SYBR	None							30.0253	30.3138	0.391709					FALSE	73.7308	0.1		TRUE		1	40								N	N	N	N	N	N	N	N	N	N
145	G1	FALSE	A549 NLE1	H-CDK1-1	UNKNOWN	SYBR	None							31.55	31.4468	0.258952					FALSE	77.5987	0.1	73.7308	TRUE		1	40								N	N	N	N	N	N	N	N	N	Y
146	G2	FALSE	A549 NLE1	H-CDK1-1	UNKNOWN	SYBR	None							31.6383	31.4468	0.258952					FALSE	73.7308	0.1		TRUE		1	40								N	N	N	N	N	N	N	N	N	N
147	G3	FALSE	A549 NLE1	H-CDK1-1	UNKNOWN	SYBR	None							31.1522	31.4468	0.258952					FALSE	73.8641	0.1		TRUE		1	40								N	N	N	N	N	N	N	N	N	N
169	H1	FALSE	P174 H3	H-CDK1-1	UNKNOWN	SYBR	None							30.6163	29.4657	1.09433					FALSE	73.7308	0.1	77.7321	TRUE		1	40								N	Y	N	N	N	N	N	N	N	Y
170	H2	FALSE	P174 H3	H-CDK1-1	UNKNOWN	SYBR	None							29.233	29.4657	1.09433					FALSE	74.1309	0.1		TRUE		1	40								N	Y	N	N	N	N	N	N	N	N
171	H3	FALSE	P174 H3	H-CDK1-1	UNKNOWN	SYBR	None							28.5585	29.4657	1.09433					FALSE	74.1309	0.1		TRUE		1	40								N	Y	N	N	N	N	N	N	N	N
Analysis Type	Singleplex
Endogenous Control	H-CDK1-4
RQ Min/Max Confidence Level	95.0
Reference Sample	P173 Input
