# Supplementary material for: Identification of NLE1/CDK1 axis as key regulator in the development and progression of non-small cell lung cancer
Source: Front Oncol. 2023 Feb 1;12:985827. doi: 10.3389/fonc.2022.985827 (PMC9931185; doi:10.3389/fonc.2022.985827)
Supplement: Supplementary file 2 [file DataSheet_2.zip › Original Data 2/Figure 4C/A549/RAWDATA.csv]

Current Date: 22-8?-2021
Instrument Serial Number: 6735146202
Software Name: InCyte
Version Number: 3.1
Well	Sample ID	Date	R2.Percent.UL Percent for R2 gated by P01.R1 (%)	R2.Percent.UR Percent for R2 gated by P01.R1 (%)	R2.Percent.LL Percent for R2 gated by P01.R1 (%)	R2.Percent.LR Percent for R2 gated by P01.R1 (%)	R3.Percent Percent for R3 gated by P01.R1 (%)
C06	shCtrl-1	08.22.2021	65.41450777	8.78238342	23.5492228	2.25388601	11.01036269
C07	shCtrl-2	08.22.2021	65.73146293	9.769539078	22.31963928	2.179358717	11.998998
C08	shCtrl-3	08.22.2021	65.11972353	9.380399901	23.08072081	2.419155764	11.97235251
B05	shNLE1-1	08.22.2021	74.5027933	13.11731844	10.88268156	1.497206704	14.81564246
B06	shNLE1-2	08.22.2021	72.33381157	12.02773792	13.7733142	1.865136298	13.82113821
B08	shNLE1-3	08.22.2021	71.89048855	12.57965542	13.90134529	1.628510739	14.4205806
E05	shCtrl+AKT¼¤»î¼Á-1	08.22.2021	81.47678254	8.576503426	9.286982999	0.659731033	9.31235727
E06	shCtrl+AKT¼¤»î¼Á-2	08.22.2021	83.08345827	8.72063968	7.596201899	0.59970015	9.370314843
E07	shCtrl+AKT¼¤»î¼Á-3	08.22.2021	81.83987275	8.244962884	9.119830329	0.79533404	9.146341463
D06	shNLE1+AKT¼¤»î¼Á-1	08.22.2021	89.05165767	9.689025957	1.105114366	0.154202005	9.920328964
D07	shNLE1+AKT¼¤»î¼Á-2	08.22.2021	88.20294926	10.89727568	0.824793802	0.074981255	11.07223194
D08	shNLE1+AKT¼¤»î¼Á-3	08.22.2021	88.30897704	10.75156576	0.808977035	0.130480167	10.90814196
