# Supplementary material for: Identification of NLE1/CDK1 axis as key regulator in the development and progression of non-small cell lung cancer
Source: Front Oncol. 2023 Feb 1;12:985827. doi: 10.3389/fonc.2022.985827 (PMC9931185; doi:10.3389/fonc.2022.985827)
Supplement: Supplementary file 2 [file DataSheet_2.zip › Original Data 2/Figure 4C/NCI-H1299/RAWDATA.csv]

Current Date: 22-8?-2021
Instrument Serial Number: 6735146202
Software Name: InCyte
Version Number: 3.1
Well	Sample ID	Date	R2.Percent.UL Percent for R2 gated by P01.R1 (%)	R2.Percent.UR Percent for R2 gated by P01.R1 (%)	R2.Percent.LL Percent for R2 gated by P01.R1 (%)	R2.Percent.LR Percent for R2 gated by P01.R1 (%)	R3.Percent Percent for R3 gated by P01.R1 (%)
E10	shCtrl-1	08.22.2021	94.97108373	4.350012572	0.326879557	0.352024139	4.739753583
E11	shCtrl-2	08.22.2021	95.38074261	3.91441158	0.339836375	0.36500944	4.292007552
E12	shCtrl-3	08.22.2021	95.04413619	4.350567465	0.340479193	0.26481715	4.653215637
D10	shNLE1-1	08.22.2021	71.79390275	4.157218443	22.1718317	1.877047115	6.109851348
D11	shNLE1-2	08.22.2021	71.91832619	3.844214772	22.24602975	1.991429292	5.923871944
D12	shNLE1-3	08.22.2021	70.38902178	3.537706156	24.32330354	1.749968526	5.325443787
H09	shCtrl+AKT¼¤»î¼Á-1	08.22.2021	92.73343373	2.020582329	4.430220884	0.815763052	2.861445783
H10	shCtrl+AKT¼¤»î¼Á-2	08.22.2021	93.93481817	2.239838933	3.296841575	0.528501321	2.831257078
H11	shCtrl+AKT¼¤»î¼Á-3	08.22.2021	93.76335974	2.137558154	3.633848862	0.465233245	2.615365271
F09	shNLE1+AKT¼¤»î¼Á-1	08.22.2021	89.27270443	3.529707323	6.054515764	1.143072478	4.672779802
F10	shNLE1+AKT¼¤»î¼Á-2	08.22.2021	90.81427494	3.066097009	4.83789897	1.281729078	4.360392058
F12	shNLE1+AKT¼¤»î¼Á-3	08.22.2021	90.47379666	3.267563152	5.253236144	1.005404047	4.285534749
