# Supplementary material for: Identification of NLE1/CDK1 axis as key regulator in the development and progression of non-small cell lung cancer
Source: Front Oncol. 2023 Feb 1;12:985827. doi: 10.3389/fonc.2022.985827 (PMC9931185; doi:10.3389/fonc.2022.985827)
Supplement: Supplementary file 2 [file DataSheet_2.zip › Original Data 2/Figure 5E/rawdata-CDK1 and control.csv]

Current Date: 14-Apr-2020
Instrument Serial Number: 6735146202
Software Name: InCyte
Version Number: 3.1
Well	Sample ID	Date	R2.Percent.UL Percent for R2 gated by P01.R1 (%)	R2.Percent.UR Percent for R2 gated by P01.R1 (%)	R2.Percent.LL Percent for R2 gated by P01.R1 (%)	R2.Percent.LR Percent for R2 gated by P01.R1 (%)	R3.Percent Percent for R3 gated by P01.R1 (%)
H01	Control-1	04.14.2020	79.95	3.07	11.01	5.97	9.07
H02	Control-2	04.14.2020	79.41	3.40	11.16	6.03	9.46
H03	Control-3	04.14.2020	81.20	2.65	10.77	5.38	8.06
H04	Control-4	04.14.2020	79.68	3.25	11.20	5.87	9.13
G01	CDK1-1	04.14.2020	88.53	1.27	7.22	2.98	4.26
G02	CDK1-2	04.14.2020	85.34	2.11	9.44	3.11	5.23
G03	CDK1-3	04.14.2020	87.74	1.74	7.91	2.61	4.37
G04	CDK1-4	04.14.2020	88.80	1.69	7.31	2.20	3.90
