# Supplementary material for: Identification of NLE1/CDK1 axis as key regulator in the development and progression of non-small cell lung cancer
Source: Front Oncol. 2023 Feb 1;12:985827. doi: 10.3389/fonc.2022.985827 (PMC9931185; doi:10.3389/fonc.2022.985827)
Supplement: Supplementary file 2 [file DataSheet_2.zip › Original Data 2/Figure 5E/rawdata-combination.csv]

Current Date: 24-Mar-2020
Instrument Serial Number: 6735146202
Software Name: InCyte
Version Number: 3.1
Well	Sample ID	Date	R2.Percent.UL Percent for R2 gated by P01.R1 (%)	R2.Percent.UR Percent for R2 gated by P01.R1 (%)	R2.Percent.LL Percent for R2 gated by P01.R1 (%)	R2.Percent.LR Percent for R2 gated by P01.R1 (%)	R3.Percent Percent for R3 gated by P01.R1 (%)
A09	NC(KD+OE)-1	03.24.2020	94.64230412	3.860844431	1.021988232	0.474863219	4.335707649
A10	NC(KD+OE)-2	03.24.2020	94.90163766	3.821196828	0.854876918	0.422288598	4.243485426
A11	NC(KD+OE)-3	03.24.2020	94.47656411	4.036754078	0.960148668	0.526533141	4.563287219
A12	NC(KD+OE)-4	03.24.2020	94.80024712	3.840609555	0.906095552	0.453047776	4.293657331
B09	shNLE1+CDK1-1	03.24.2020	92.81186094	3.415132924	2.903885481	0.869120654	4.27402863
B10	shNLE1+CDK1-2	03.24.2020	93.30275229	3.088685015	2.670744139	0.937818552	4.026503568
B11	shNLE1+CDK1-3	03.24.2020	92.78350515	3.32754925	3.041747474	0.847198122	4.174747372
B12	shNLE1+CDK1-4	03.24.2020	93.2552216	3.188996434	2.669383597	0.88639837	4.075394804
