# Supplementary material for: Identification of NLE1/CDK1 axis as key regulator in the development and progression of non-small cell lung cancer
Source: Front Oncol. 2023 Feb 1;12:985827. doi: 10.3389/fonc.2022.985827 (PMC9931185; doi:10.3389/fonc.2022.985827)
Supplement: Supplementary file 2 [file DataSheet_2.zip › Original Data 2/Figure S1B/A549/data.xls]

## Sheet: Results
Block Type	384-Well Block
Calibration Background is expired	Yes
Calibration Background performed on	2016-01-20 10:12:38 AM CST
Calibration FAM is expired	Yes
Calibration FAM performed on	2016-01-20 10:28:26 AM CST
Calibration NED is expired	Yes
Calibration NED performed on	2016-01-20 10:44:55 AM CST
Calibration ROI is expired	Yes
Calibration ROI performed on	2016-01-20 10:05:17 AM CST
Calibration ROX is expired	Yes
Calibration ROX performed on	2016-01-20 11:25:36 AM CST
Calibration SYBR is expired	Yes
Calibration SYBR performed on	2016-01-20 10:35:50 AM CST
Calibration TAMRA is expired	Yes
Calibration TAMRA performed on	2016-01-20 11:02:33 AM CST
Calibration Uniformity is expired	Yes
Calibration Uniformity performed on	2016-01-20 10:20:14 AM CST
Calibration VIC is expired	Yes
Calibration VIC performed on	2016-01-20 10:54:46 AM CST
Chemistry	SYBR_GREEN
Experiment Barcode
Experiment Comments
Experiment File Name
Experiment Name	2018-09-19 183248
Experiment Run End Time	2018-09-20 03:49:44 AM CST
Experiment Type	Comparative Cт (ΔΔCт)
Experiment User Name
Instrument Name	278882256
Instrument Serial Number	278882256
Instrument Type	ViiA 7
Passive Reference	ROX
Quantification Cycle Method	Ct
Signal Smoothing On	true
Stage/ Cycle where Analysis is performed	Stage 2, Step 2
Well	Well Position	Omit	Sample Name	Target Name	Task	Reporter	Quencher	Quantity	Quantity Mean	Quantity SD	RQ	RQ Min	RQ Max	CT	Ct Mean	Ct SD	Delta Ct	Delta Ct Mean	Delta Ct SE	Delta Delta Ct	Automatic Ct Threshold	Tm1	Ct Threshold	Tm2	Automatic Baseline	Tm3	Baseline Start	Baseline End	Comments	Custom1	Custom2	Custom3	Custom4	Custom5	Custom6	HIGHSD	NOAMP	OUTLIERRG	EXPFAIL	THOLDFAIL	MTP
55	C7	FALSE	A549-shCtrl	H-GAPDH	UNKNOWN	SYBR	None							14.0244							TRUE	82.3186			TRUE		1	40								Y	N	N	N	N	N
56	C8	FALSE	A549-shCtrl	H-GAPDH	UNKNOWN	SYBR	None							13.8486							TRUE	82.3186			TRUE		1	40								Y	N	N	N	N	N
57	C9	FALSE	A549-shCtrl	H-GAPDH	UNKNOWN	SYBR	None							13.7224							TRUE	82.3186			TRUE		1	40								Y	N	N	N	N	N
346	O10	FALSE	A549-shCtrl	H-NLE1	UNKNOWN	SYBR	None							26.7857							TRUE	83.6584			TRUE		1	40								N	N	N	N	N	N
347	O11	FALSE	A549-shCtrl	H-NLE1	UNKNOWN	SYBR	None							26.6987							TRUE	83.6584			TRUE		1	40								N	N	N	N	N	N
348	O12	FALSE	A549-shCtrl	H-NLE1	UNKNOWN	SYBR	None							26.7083							TRUE	83.6584			TRUE		1	40								N	N	N	N	N	N
367	P7	FALSE	A549-shNLE1	H-GAPDH	UNKNOWN	SYBR	None							12.8409							TRUE	82.3186			TRUE		1	40								N	N	N	N	N	N
368	P8	FALSE	A549-shNLE1	H-GAPDH	UNKNOWN	SYBR	None							13.1316							TRUE	82.3186			TRUE		1	40								N	N	N	N	N	N
369	P9	FALSE	A549-shNLE1	H-GAPDH	UNKNOWN	SYBR	None							12.6755							TRUE	82.3186			TRUE		1	40								N	N	N	N	N	N
370	P10	FALSE	A549-shNLE1	H-NLE1	UNKNOWN	SYBR	None							27.8597							TRUE	83.6584			TRUE		1	40								N	N	N	N	N	N
371	P11	FALSE	A549-shNLE1	H-NLE1	UNKNOWN	SYBR	None							27.9829							TRUE	83.6584			TRUE		1	40								N	N	N	N	N	N
372	P12	FALSE	A549-shNLE1	H-NLE1	UNKNOWN	SYBR	None							27.7781							TRUE	83.6584			TRUE		1	40								N	N	N	N	N	N
Analysis Type	Singleplex
Endogenous Control
RQ Min/Max Confidence Level	95.0
Reference Sample
