# Supplementary material for: Identification of NLE1/CDK1 axis as key regulator in the development and progression of non-small cell lung cancer
Source: Front Oncol. 2023 Feb 1;12:985827. doi: 10.3389/fonc.2022.985827 (PMC9931185; doi:10.3389/fonc.2022.985827)
Supplement: Supplementary file 2 [file DataSheet_2.zip › Original Data 2/Figure S1B/NCI-H1299/data.xls]

## Sheet: Results
Block Type	384-Well Block
Calibration Background is expired	Yes
Calibration Background performed on	2016-01-20 10:12:38 AM CST
Calibration FAM is expired	Yes
Calibration FAM performed on	2016-01-20 10:28:26 AM CST
Calibration NED is expired	Yes
Calibration NED performed on	2016-01-20 10:44:55 AM CST
Calibration ROI is expired	Yes
Calibration ROI performed on	2016-01-20 10:05:17 AM CST
Calibration ROX is expired	Yes
Calibration ROX performed on	2016-01-20 11:25:36 AM CST
Calibration SYBR is expired	Yes
Calibration SYBR performed on	2016-01-20 10:35:50 AM CST
Calibration TAMRA is expired	Yes
Calibration TAMRA performed on	2016-01-20 11:02:33 AM CST
Calibration Uniformity is expired	Yes
Calibration Uniformity performed on	2016-01-20 10:20:14 AM CST
Calibration VIC is expired	Yes
Calibration VIC performed on	2016-01-20 10:54:46 AM CST
Chemistry	SYBR_GREEN
Experiment Barcode
Experiment Comments
Experiment File Name
Experiment Name	2018-09-19 183248
Experiment Run End Time	2018-09-20 03:49:44 AM CST
Experiment Type	Comparative Cт (ΔΔCт)
Experiment User Name
Instrument Name	278882256
Instrument Serial Number	278882256
Instrument Type	ViiA 7
Passive Reference	ROX
Quantification Cycle Method	Ct
Signal Smoothing On	true
Stage/ Cycle where Analysis is performed	Stage 2, Step 2
Well	Well Position	Omit	Sample Name	Target Name	Task	Reporter	Quencher	Quantity	Quantity Mean	Quantity SD	RQ	RQ Min	RQ Max	CT	Ct Mean	Ct SD	Delta Ct	Delta Ct Mean	Delta Ct SE	Delta Delta Ct	Automatic Ct Threshold	Tm1	Ct Threshold	Tm2	Automatic Baseline	Tm3	Baseline Start	Baseline End	Comments	Custom1	Custom2	Custom3	Custom4	Custom5	Custom6	HIGHSD	NOAMP	OUTLIERRG	EXPFAIL	THOLDFAIL	MTP
19	B20	FALSE	NCI-H1299-shCtrl	H-GAPDH	UNKNOWN	SYBR	None							12.2408							TRUE	82.3186			TRUE		1	40								N	N	N	N	N	N
20	A20	FALSE	NCI-H1299-shCtrl	H-GAPDH	UNKNOWN	SYBR	None							12.2479							TRUE	82.3186			TRUE		1	40								N	N	N	N	N	N
21	A21	FALSE	NCI-H1299-shCtrl	H-GAPDH	UNKNOWN	SYBR	None							12.5925							TRUE	82.3186			TRUE		1	40								N	N	N	N	N	N
22	A22	FALSE	NCI-H1299-shCtrl	H-NLE1	UNKNOWN	SYBR	None							26.6206							TRUE	83.7924			TRUE		1	40								N	N	N	N	N	N
23	A23	FALSE	NCI-H1299-shCtrl	H-NLE1	UNKNOWN	SYBR	None							26.7003							TRUE	83.7924			TRUE		1	40								N	N	N	N	N	N
24	A24	FALSE	NCI-H1299-shCtrl	H-NLE1	UNKNOWN	SYBR	None							26.8447							TRUE	83.7924			TRUE		1	40								N	N	N	N	N	N
43	B19	FALSE	NCI-H1299-shNLE1	H-GAPDH	UNKNOWN	SYBR	None							11.9159							TRUE	82.3186			TRUE		1	40								N	N	N	N	N	N
44	A19	FALSE	NCI-H1299-shNLE1	H-GAPDH	UNKNOWN	SYBR	None							12.1771							TRUE	82.3186			TRUE		1	40								N	N	N	N	N	N
45	B21	FALSE	NCI-H1299-shNLE1	H-GAPDH	UNKNOWN	SYBR	None							12.309							TRUE	82.3186			TRUE		1	40								N	N	N	N	N	N
46	B22	FALSE	NCI-H1299-shNLE1	H-NLE1	UNKNOWN	SYBR	None							28.4158							TRUE	83.7924			TRUE		1	40								N	N	N	N	N	N
47	B23	FALSE	NCI-H1299-shNLE1	H-NLE1	UNKNOWN	SYBR	None							28.5601							TRUE	83.7924			TRUE		1	40								N	N	N	N	N	N
48	B24	FALSE	NCI-H1299-shNLE1	H-NLE1	UNKNOWN	SYBR	None							28.6073							TRUE	83.7924			TRUE		1	40								N	N	N	N	N	N
Analysis Type	Singleplex
Endogenous Control
RQ Min/Max Confidence Level	95.0
Reference Sample
