# Supplementary material for: Identification of NLE1/CDK1 axis as key regulator in the development and progression of non-small cell lung cancer
Source: Front Oncol. 2023 Feb 1;12:985827. doi: 10.3389/fonc.2022.985827 (PMC9931185; doi:10.3389/fonc.2022.985827)
Supplement: Supplementary file 2 [file DataSheet_2.zip › Original Data 2/Figure S3B/CDK1/data.xls]

## Sheet: Results
Block Type	384-Well Block
Calibration Background is expired	Yes
Calibration Background performed on	2016-01-20 10:12:38 AM CST
Calibration FAM is expired	Yes
Calibration FAM performed on	2016-01-20 10:28:26 AM CST
Calibration NED is expired	Yes
Calibration NED performed on	2016-01-20 10:44:55 AM CST
Calibration ROI is expired	Yes
Calibration ROI performed on	2016-01-20 10:05:17 AM CST
Calibration ROX is expired	Yes
Calibration ROX performed on	2016-01-20 11:25:36 AM CST
Calibration SYBR is expired	Yes
Calibration SYBR performed on	2016-01-20 10:35:50 AM CST
Calibration TAMRA is expired	Yes
Calibration TAMRA performed on	2016-01-20 11:02:33 AM CST
Calibration Uniformity is expired	Yes
Calibration Uniformity performed on	2016-01-20 10:20:14 AM CST
Calibration VIC is expired	Yes
Calibration VIC performed on	2016-01-20 10:54:46 AM CST
Chemistry	SYBR_GREEN
Experiment Barcode
Experiment Comments
Experiment File Name	C:\Users\Administrator\Desktop\1\2019-05-29 L1.eds
Experiment Name	2019-05-31 S1
Experiment Run End Time	2019-05-31 20:30:32 PM CST
Experiment Type	Comparative Cт (ΔΔCт)
Experiment User Name
Instrument Name	278882256
Instrument Serial Number	278882256
Instrument Type	ViiA 7
Passive Reference	ROX
Quantification Cycle Method	Ct
Signal Smoothing On	true
Stage/ Cycle where Analysis is performed	Stage 2, Step 2
Well	Well Position	Omit	Sample Name	Target Name	Task	Reporter	Quencher	Quantity	Quantity Mean	Quantity SD	RQ	RQ Min	RQ Max	CT	Ct Mean	Ct SD	Delta Ct	Delta Ct Mean	Delta Ct SE	Delta Delta Ct	Automatic Ct Threshold	Tm1	Ct Threshold	Tm2	Automatic Baseline	Tm3	Baseline Start	Baseline End	Comments	Custom1	Custom2	Custom3	Custom4	Custom5	Custom6	HIGHSD	NOAMP	NOISE	EXPFAIL	MTP
253	K13	FALSE	NCI-H1299 Control	H-GAPDH	UNKNOWN	SYBR	None							12.8457							TRUE	84.4519			TRUE		1	40								Y	N	N	N
254	K14	FALSE	NCI-H1299 Control	H-GAPDH	UNKNOWN	SYBR	None							13.3428							TRUE	84.318			TRUE		1	40								Y	N	N	N
255	K15	FALSE	NCI-H1299 Control	H-GAPDH	UNKNOWN	SYBR	None							13.1814							TRUE	84.318			TRUE		1	40								Y	N	N	N
256	K16	FALSE	NCI-H1299 Control	H-CDK1	UNKNOWN	SYBR	None							19.9863							TRUE	77.7553			TRUE		1	40								Y	N	N	N
257	K17	FALSE	NCI-H1299 Control	H-CDK1	UNKNOWN	SYBR	None							20.1001							TRUE	77.8893			TRUE		1	40								Y	N	N	N
258	K18	FALSE	NCI-H1299 Control	H-CDK1	UNKNOWN	SYBR	None							19.805							TRUE	77.7553			TRUE		1	40								Y	N	N	N
301	M13	FALSE	NCI-H1299 CDK1	H-GAPDH	UNKNOWN	SYBR	None							14.184							TRUE	84.318			TRUE		1	40								Y	N	N	N
302	M14	FALSE	NCI-H1299 CDK1	H-GAPDH	UNKNOWN	SYBR	None							14.4368							TRUE	84.318			TRUE		1	40								Y	N	N	N
303	M15	FALSE	NCI-H1299 CDK1	H-GAPDH	UNKNOWN	SYBR	None							14.2058							TRUE	84.318			TRUE		1	40								Y	N	N	N
304	M16	FALSE	NCI-H1299 CDK1	H-CDK1	UNKNOWN	SYBR	None							20.333							TRUE	77.7553			TRUE		1	40								Y	N	N	N
305	M17	FALSE	NCI-H1299 CDK1	H-CDK1	UNKNOWN	SYBR	None							20.6259							TRUE	77.7553			TRUE		1	40								Y	N	N	N
306	M18	FALSE	NCI-H1299 CDK1	H-CDK1	UNKNOWN	SYBR	None							20.3664							TRUE	77.7553			TRUE		1	40								Y	N	N	N
Analysis Type	Singleplex
Endogenous Control
RQ Min/Max Confidence Level	95.0
Reference Sample
