# Supplementary material for: Identification of NLE1/CDK1 axis as key regulator in the development and progression of non-small cell lung cancer
Source: Front Oncol. 2023 Feb 1;12:985827. doi: 10.3389/fonc.2022.985827 (PMC9931185; doi:10.3389/fonc.2022.985827)
Supplement: Supplementary file 2 [file DataSheet_2.zip › Original Data 2/Figure S3B/shNLE1+CDK1/CDK1/原始数据.xls]

## Sheet: Results
Block Type	384-Well Block
Calibration Background is expired	Yes
Calibration Background performed on	2016-01-20 10:12:38 AM CST
Calibration FAM is expired	Yes
Calibration FAM performed on	2016-01-20 10:28:26 AM CST
Calibration NED is expired	Yes
Calibration NED performed on	2016-01-20 10:44:55 AM CST
Calibration ROI is expired	Yes
Calibration ROI performed on	2016-01-20 10:05:17 AM CST
Calibration ROX is expired	Yes
Calibration ROX performed on	2016-01-20 11:25:36 AM CST
Calibration SYBR is expired	Yes
Calibration SYBR performed on	2016-01-20 10:35:50 AM CST
Calibration TAMRA is expired	Yes
Calibration TAMRA performed on	2016-01-20 11:02:33 AM CST
Calibration Uniformity is expired	Yes
Calibration Uniformity performed on	2016-01-20 10:20:14 AM CST
Calibration VIC is expired	Yes
Calibration VIC performed on	2016-01-20 10:54:46 AM CST
Chemistry	SYBR_GREEN
Experiment Barcode
Experiment Comments
Experiment File Name	C:\Users\Administrator\Desktop\1\2019-05-29 L1.eds
Experiment Name	2019-05-31 S1
Experiment Run End Time	2019-05-31 20:30:32 PM CST
Experiment Type	Comparative Cт (ΔΔCт)
Experiment User Name
Instrument Name	278882256
Instrument Serial Number	278882256
Instrument Type	ViiA 7
Passive Reference	ROX
Quantification Cycle Method	Ct
Signal Smoothing On	true
Stage/ Cycle where Analysis is performed	Stage 2, Step 2
Well	Well Position	Omit	Sample Name	Target Name	Task	Reporter	Quencher	Quantity	Quantity Mean	Quantity SD	RQ	RQ Min	RQ Max	CT	Ct Mean	Ct SD	Delta Ct	Delta Ct Mean	Delta Ct SE	Delta Delta Ct	Automatic Ct Threshold	Tm1	Ct Threshold	Tm2	Automatic Baseline	Tm3	Baseline Start	Baseline End	Comments	Custom1	Custom2	Custom3	Custom4	Custom5	Custom6	HIGHSD	NOAMP	NOISE	EXPFAIL	MTP
85	D13	FALSE	NCI-H1299-NC(KD+OE)	H-GAPDH	UNKNOWN	SYBR	None							15.178							TRUE	82.9867			TRUE		1	40								N	N	N	N	N	N
86	D14	FALSE	NCI-H1299-NC(KD+OE)	H-GAPDH	UNKNOWN	SYBR	None							14.8994							TRUE	82.8528			TRUE		1	40								N	N	N	N	N	N
87	D15	FALSE	NCI-H1299-NC(KD+OE)	H-GAPDH	UNKNOWN	SYBR	None							14.9353							TRUE	82.9867			TRUE		1	40								N	N	N	N	N	N
91	D19	FALSE	NCI-H1299-NC(KD+OE)	H-CDK1	UNKNOWN	SYBR	None							17.9219							TRUE	77.7617			TRUE		1	40								N	N	N	N	N	N
92	D20	FALSE	NCI-H1299-NC(KD+OE)	H-CDK1	UNKNOWN	SYBR	None							17.8347							TRUE	77.8956			TRUE		1	40								N	N	N	N	N	N
93	D21	FALSE	NCI-H1299-NC(KD+OE)	H-CDK1	UNKNOWN	SYBR	None							18.3148							TRUE	77.8956			TRUE		1	40								N	N	N	N	Y	N
109	E13	FALSE	NCI-H1299-shNLE1+CDK1	H-GAPDH	UNKNOWN	SYBR	None							15.6766							TRUE	82.8528			TRUE		1	40								Y	N	N	N	N	N
110	E14	FALSE	NCI-H1299-shNLE1+CDK1	H-GAPDH	UNKNOWN	SYBR	None							15.5943							TRUE	82.8528			TRUE		1	40								Y	N	N	N	N	N
111	E15	FALSE	NCI-H1299-shNLE1+CDK1	H-GAPDH	UNKNOWN	SYBR	None							15.7688							TRUE	82.8528			TRUE		1	40								Y	N	N	N	N	N
115	E19	FALSE	NCI-H1299-shNLE1+CDK1	H-CDK1	UNKNOWN	SYBR	None							18.2607							TRUE	77.7617			TRUE		1	40								Y	N	N	N	N	N
116	E20	FALSE	NCI-H1299-shNLE1+CDK1	H-CDK1	UNKNOWN	SYBR	None							17.8844							TRUE	77.8956			TRUE		1	40								Y	N	N	N	N	N
117	E21	FALSE	NCI-H1299-shNLE1+CDK1	H-CDK1	UNKNOWN	SYBR	None							18.3001							TRUE	77.7617			TRUE		1	40								Y	N	N	N	N	N
Analysis Type	Singleplex
Endogenous Control
RQ Min/Max Confidence Level	95.0
Reference Sample
